# Supplementary material for: Morphological Variation and Spatial Metabolic Variations in Rhodiola sachalinensis A.Bor. in Different Natural Distribution Areas
Source: Plants (Basel). 2024 Feb 6;13(4):467. doi: 10.3390/plants13040467 (PMC10892287; doi:10.3390/plants13040467)
Supplement: Supplementary file 1 [file plants-13-00467-s001.zip]

Archive with 1 entries (1 files):
- plants-2799410-supplementary.pdf
